# Supplementary material for: Bioaccumulation and Biomagnification of Polychlorinated Biphenyls and Dichlorodiphenyltrichloroethane in Biota from Qilianyu Island, South China Sea
Source: Toxics. 2022 Jun 14;10(6):324. doi: 10.3390/toxics10060324 (PMC9230657; doi:10.3390/toxics10060324)
Supplement: Supplementary file 1 [file toxics-10-00324-s001.zip]

Archive with 1 entries (1 files):
- toxics-1743711-supplementary.pdf
